# Supplementary material for: Newborn Hearing Screening Benefits Children, But Global Disparities Persist
Source: J Clin Med. 2022 Jan 5;11(1):271. doi: 10.3390/jcm11010271 (PMC8746089; doi:10.3390/jcm11010271)
Supplement: Supplementary file 1 [file jcm-11-00271-s001.zip]

Archive with 1 entries (1 files):
- jcm-1515837-supplementary.pdf
